# Supplementary material for: PI3K/mTOR Dual Inhibitor PF-04691502 Is a Schedule-Dependent Radiosensitizer for Gastroenteropancreatic Neuroendocrine Tumors
Source: Cells. 2021 May 20;10(5):1261. doi: 10.3390/cells10051261 (PMC8160730; doi:10.3390/cells10051261)
Supplement: Supplementary file 1 [file cells-10-01261-s001.zip]

Archive with 1 entries (1 files):
- cells-1141310-supplementary.pdf
